# Supplementary material for: Mechanisms of Viral DNA Replication of Human Papillomavirus: E2 Protein-Dependent Recruitment of E1 DNA Helicase to the Origin of DNA Replication
Source: Int J Mol Sci. 2025 May 2;26(9):4333. doi: 10.3390/ijms26094333 (PMC12072466; doi:10.3390/ijms26094333)
Supplement: Supplementary file 1 [file ijms-26-04333-s001.zip]

Archive with 1 entries (1 files):
- ijms-3580800-supplementary.pdf
